# Supplementary material for: Survey dataset on the prevalence of childhood maltreatment history among drug addicts in Malaysia
Source: Data Brief. 2020 Jun 16;31:105864. doi: 10.1016/j.dib.2020.105864 (PMC7316995; doi:10.1016/j.dib.2020.105864)
Supplement: Supplementary file 3 [file mmc3.zip]

Archive with 2 entries (1 files):
- mmc3/
- mmc3/Syntax (items used to calculate each composite variable).spv
